# Supplementary material for: Dengue and Acute Pancreatitis: A Systematic Review
Source: Trop Med Infect Dis. 2025 Nov 24;10(12):330. doi: 10.3390/tropicalmed10120330 (PMC12737391; doi:10.3390/tropicalmed10120330)
Supplement: Supplementary file 1 [file tropicalmed-10-00330-s001.zip]

Archive with 3 entries (2 files):
- tropicalmed-3970832-supplementary/
- tropicalmed-3970832-supplementary/Supplementary Material S1 - PRISMA_2020_checklist.pdf
- tropicalmed-3970832-supplementary/Supplementary Material S2.xlsx
