# Supplementary material for: Dengue and Acute Pancreatitis: A Systematic Review
Source: Trop Med Infect Dis. 2025 Nov 24;10(12):330. doi: 10.3390/tropicalmed10120330 (PMC12737391; doi:10.3390/tropicalmed10120330)
Supplement: Supplementary file 1 [file tropicalmed-10-00330-s001.zip › tropicalmed-3970832-supplementary/Supplementary Material S2.xlsx]

## Sheet: DENGUE_PANCREAS
REFERENCE	YEAR	YEAR_CAT	COUNTRY	AGE	AGE_CAT2	AGE_CAT	GENDER	Day	ALCOHOL	ADDITIONALETIOLOGY	DIABETES	HYPERTENSION	OBESITY	PANCREATITIS_OTHER	ETIOLOGY	RNA	NS1	IgM	IgG	FEVER_PREVIOUS	FEVER	FEVER_38	PAIN_UPPER_BELLY	NAUSEA	HEADACHE	RASH	CONJUNCTIVITIS	RETRO_ORBITAL_PAIN	BODY_ACHES	MINOR_BLEEDING	CAPILLARY_REFILL	JAUNDICE	SHORTNESS_BREATH	PLASMA_LEAKEAGE	ALTERED_CONSCIOUSNESS	VOMITING	VOMITING_DIC	HYPOTHENSION	TACHYCARDIA	BLOOD_SUGAR	BLOOD_SUGAR_CUTOFF	GLICEMIA_INCREASED	CREAT	CREAT_CUTOFF	CREAT_INCREASED	BILIRUB	BILIRUB_INCR	WBC_ADMISSION	WBC_CUT_OFF
Anam et al. 2016	2013	2	Bangladesh	20	1	1	0	8	0	0	0	0	0	0		0	0	1	1	yes	37.7	0	1	0	0	0	0	0	1	0	0	0	1	0	0	yes, not defined	1	1	1	#NULL!	#NULL!	#NULL!	#NULL!	#NULL!	#NULL!	#NULL!	#NULL!	#NULL!	#NULL!
Nogueira et al. 2022	2022	3	Brazil	41	3	1	0	2	0	1	0	0	0	1	previous pancreatitis (EBV)	0	1	1	0	yes	38	1	1	1	0	0	0	0	1	0	0	0	0	0	0	not reported	0	1	1	#NULL!	#NULL!	#NULL!	1.1	0	0	#NULL!	#NULL!	16000	1
Dutta et al. 2025	2025	3	India	4	0	0	0	1	0	0	0	0	0	0		0	1	0	0	yes	39	1	1	1	0	0	0	0	0	0	0	0	1	0	1	yes, not defined	1	1	1	123	1	1	#NULL!	#NULL!	#NULL!	#NULL!	#NULL!	#NULL!	#NULL!
Khataniar et al. 2023	2023	3	India	28	2	1	1	2	0	0	0	0	0	0		0	0	1	1	yes	39	1	1	0	0	1	0	0	0	0	0	1	0	1	0	yes, not defined	1	1	1	#NULL!	#NULL!	#NULL!	#NULL!	#NULL!	#NULL!	3.42	1	#NULL!	#NULL!
Naik et al. 2021	2021	3	India	21	1	1	0	3	0	0	0	0	0	0		0	1	0	0	yes	38	1	1	1	1	0	0	0	1	0	0	0	0	0	0	yes, non-bilious, non-projectile, non bloody	1	0	0	#NULL!	#NULL!	#NULL!	#NULL!	#NULL!	#NULL!	#NULL!	#NULL!	3200	0
Derycke et al. 2005	2005	1	France (Nouvelle Caledonie)	29	2	1	0	1	0	0	0	0	0	0		1	0	1	1	yes	40	1	1	0	1	0	0	1	1	0	0	0	0	0	0	not reported	0	0	1	98	0	0	#NULL!	#NULL!	#NULL!	#NULL!	#NULL!	4000	0
Arora et al. 2023	2023	3	India	47	4	1	0	3	0	1	0	1	0	0	hypertension	0	0	1	0	yes	36.8	0	1	0	0	0	0	0	0	0	0	1	1	0	0	not reported	0	1	0	#NULL!	#NULL!	#NULL!	7.6	1	1	2.86	1	#NULL!	#NULL!
Lee et al. 2013	2013	2	Taiwan	47	4	1	0	6	0	1	0	0	0	0	HBV	0	0	1	1	yes	36.3	0	1	1	0	0	0	0	0	1	0	0	1	0	0	not reported	0	0	1	#NULL!	#NULL!	#NULL!	1.5	1	1	#NULL!	#NULL!	3540	0
Ramindla et al. 2025	2025	3	India	17	1	1	0	10	0	0	0	0	0	0		0	0	1	0	yes	#NULL!	1	1	1	0	1	0	1	1	0	0	0	0	0	0	yes, not defined	1	1	1	#NULL!	#NULL!	#NULL!	1.5	1	1	1.6	1	24000	1
Nakazaki et al. 2024	2023	3	Peru	18	1	1	1	5	0	0	0	0	0	0		0	1	0	0	yes	38.3	1	1	0	0	1	0	0	1	1	0	0	1	0	0	not reported	0	1	1	#NULL!	#NULL!	#NULL!	0.68	0	0	11.5	1	2400	0
Vilela Assis et al. 2021	2020	3	Brazil	24	1	1	1	2	0	0	0	0	0	0		0	0	1	0	yes	36	0	1	1	1	0	0	1	1	0	0	0	0	0	0	yes, not defined	1	0	0	194	1	0	0.35	0	0	#NULL!	#NULL!	5180	0
Nawal et al. 2018	2016	2	India	25	2	1	0	3	0	0	0	0	0	0		0	1	0	0	yes	38	1	1	1	1	0	0	0	1	0	0	0	0	0	0	not reported	0	0	1	60	0	0	1.2	1	0	1.83	1	10430	1
Ridho et al. 2000	2000	1	Indonesia	28	2	1	0	2	0	0	0	0	0	0		0	0	1	0	yes	37.8	0	1	1	1	0	1	1	0	0	1	0	0	0	0	yes, non-bilious, non-projectile, non bloody	1	1	1	119	0	1	3.5	1	1	#NULL!	#NULL!	14100	1
Devi et al. 2022	2019	2	Pakistan	35	3	1	0	3	0	0	0	0	0	0		0	0	1	0	yes	39.4	1	1	0	1	0	0	1	1	0	0	0	0	0	0	not reported	0	0	1	#NULL!	#NULL!	#NULL!	#NULL!	#NULL!	#NULL!	#NULL!	#NULL!	4800	0
Seetharam et al. 2010	2010	2	India	56	5	1	0	1	0	0	0	0	0	0		0	0	1	0	yes	39	1	1	0	0	0	0	0	1	0	0	0	0	0	0	not reported	0	0	0	#NULL!	#NULL!	#NULL!	#NULL!	#NULL!	#NULL!	#NULL!	#NULL!	4500	0
Jusuf et al. 1998	1997	0	Indonesia	25	2	1	1	5	0	0	0	0	0	0		0	0	1	1	yes	37.2	0	1	0	0	0	0	0	1	1	0	0	0	0	0	yes, with hematemesis	1	0	0	397	1	1	0.8	0	0	6.5	1	8500	1
Kumar et al. 2018	2018	2	India	8	0	0	1	3	0	0	0	0	0	0		0	1	1	0	yes	38.9	1	1	1	0	0	0	0	0	0	0	0	0	0	0	yes, non-bilious, non-projectile, non bloody	1	0	0	#NULL!	#NULL!	#NULL!	#NULL!	#NULL!	#NULL!	#NULL!	#NULL!	#NULL!	#NULL!
Khanal et al. 2023	2022	3	Nepal	51	4	1	0	#NULL!	0	0	0	0	0	0		0	1	0	0	yes	39	1	1	1	0	0	0	1	1	0	0	0	0	0	1	yes, not defined	1	0	0	#NULL!	#NULL!	#NULL!	#NULL!	#NULL!	#NULL!	#NULL!	#NULL!	1270	0
Sudulagunta et al. 2016	2016	2	India	30	2	1	0	6	0	1	1	0	0	0	Diabetes	1	1	1	0	yes	40	1	0	0	0	0	0	0	0	0	0	0	1	1	1	not reported	0	1	1	200	1	1	2.6	1	1	#NULL!	#NULL!	25900	1
Ahmed et al. 2024	2024	3	Pakistan	20	1	1	0	1	0	0	0	0	0	0		0	1	0	0	yes	37.8	0	0	1	0	1	0	0	1	0	1	0	1	1	0	yes, non-bilious, non-projectile, non bloody	1	1	1	#NULL!	#NULL!	#NULL!	7.92	1	1	3	1	#NULL!	#NULL!
Singh Lakra et al. 2022	2022	3	India	15	1	1	0	5	0	0	0	0	0	0		0	1	1	0	yes	39	1	0	0	0	0	0	0	0	0	0	0	1	0	1	not reported	0	1	1	#NULL!	#NULL!	#NULL!	1	0	0	#NULL!	#NULL!	18600	1
Correa et al. 2019	2018	2	Panama	37	3	1	1	5	0	0	0	0	0	0		1	0	1	0	yes	39.1	1	1	1	1	0	0	1	1	1	0	0	0	0	0	not reported	0	0	0	#NULL!	#NULL!	#NULL!	#NULL!	#NULL!	#NULL!	#NULL!	#NULL!	3700	0
Arora et al. 2023	2023	3	India	63	5	2	1	5	0	1	1	1	0	0	diabetes, hypertension, ovarian carcinoma	0	0	1	0	yes	36.8	0	1	0	0	0	1	1	0	0	0	1	0	1	1	yes, bilious vomiting	1	1	0	#NULL!	#NULL!	#NULL!	1.2	1	0	16.05	1	#NULL!	#NULL!
Rahman et al. 2020	2021	3	Bangladesh	32	2	1	1	2	0	0	0	0	0	0		0	1	0	0	yes	39	1	1	0	1	0	0	0	1	0	1	0	0	0	0	not reported	0	1	1	112	0	1	1.2	1	0	#NULL!	#NULL!	3690	0
Kashyap et al. 2024	2024	3	Nepal	24	1	1	1	4	0	0	0	0	0	0		0	0	1	0	yes	39	1	1	1	0	0	0	0	1	0	0	0	0	0	0	yes, non-bilious, non-projectile, non bloody	1	0	0	#NULL!	#NULL!	#NULL!	#NULL!	#NULL!	#NULL!	3	1	16070	1
Jain et al. 2014	2014	2	India	27	2	1	0	4	0	1	0	0	0	0	Sickle Cell	0	1	0	0	yes	39	1	1	0	0	0	0	0	0	0	0	0	0	0	0	yes, non-bilious, non-projectile, non bloody	1	1	1	98	0	0	2.6	1	1	#NULL!	#NULL!	36700	1
Simadibrata et al. 2012	2012	2	Indonesia	59	5	1	0	4	0	0	0	0	0	0		0	0	1	1	yes	39	1	1	1	1	0	0	0	1	0	0	0	0	0	0	yes, not defined	1	0	1	#NULL!	#NULL!	#NULL!	1.6	1	1	#NULL!	#NULL!	13200	1
Gomes et al. 2021	2021	3	Bangladesh	35	3	1	1	4	0	0	0	0	0	0		0	0	0	0	yes	38.9	1	1	1	1	1	0	1	1	0	1	0	1	0	1	yes, non-bilious, non-projectile, non bloody	1	1	0	126	1	1	1.1	0	0	#NULL!	#NULL!	3700	0
Biswas et al. 2024	2024	3	India	35	3	1	1	5	0	1	0	0	0	0	encephalitis, hepatitis	0	0	1	0	yes	39	1	0	1	0	1	0	0	0	0	1	0	0	1	1	not reported	0	0	1	#NULL!	#NULL!	#NULL!	0.9	0	0	#NULL!	#NULL!	8000	0
Krithika et al. 2018	2017	2	India	11	0	0	0	7	0	0	0	0	0	0		0	0	1	1	yes	39	1	1	0	0	0	0	1	1	0	0	0	0	0	0	yes, not defined	1	0	0	#NULL!	#NULL!	#NULL!	#NULL!	#NULL!	#NULL!	#NULL!	#NULL!	#NULL!	#NULL!
Nguyen et al. 2023	2023	3	Vietnam	31	2	1	0	2	0	0	0	0	0	0		0	1	0	0	yes	38	1	0	0	1	1	0	0	1	0	0	0	0	0	0	not reported	0	0	1	#NULL!	#NULL!	#NULL!	1	0	0	#NULL!	#NULL!	3310	0
Bashir Bhatti et al. 2015	2015	2	India	16	1	1	1	3	0	0	0	0	0	0		0	1	0	0	yes	40	1	1	1	1	1	1	1	0	0	0	0	0	0	1	yes, non-bilious, non-projectile, non bloody	1	0	1	#NULL!	#NULL!	#NULL!	#NULL!	#NULL!	#NULL!	#NULL!	#NULL!	1200	0
Islam et al. 2023	2023	3	India	25	2	1	0	4	0	0	0	0	0	0		0	1	0	0	yes	38.9	1	1	1	1	0	1	0	0	0	0	1	0	0	0	not reported	0	0	0	#NULL!	#NULL!	#NULL!	#NULL!	#NULL!	#NULL!	#NULL!	#NULL!	3800	0
Arora et al. 2023	2023	3	India	45	4	1	0	6	0	0	0	0	0	0		0	1	1	0	yes	36.8	0	0	0	1	0	0	1	1	0	0	1	0	0	0	not reported	0	0	0	#NULL!	#NULL!	#NULL!	0.9	0	0	14.62	1	#NULL!	#NULL!
Beaussac et al. 2020	2020	3	France (European)	18	1	1	1	7	0	0	0	0	0	0		0	0	1	0	yes	39	1	0	0	0	0	0	0	0	0	0	0	0	0	0	not reported	0	0	0	#NULL!	#NULL!	#NULL!	#NULL!	#NULL!	#NULL!	#NULL!	#NULL!	#NULL!	#NULL!
Gonzalez-Fontal et al. 2011	2009	1	Colombia	27	2	1	0	4	0	1	1	0	0	0	ERSD, Diabetes	0	0	1	0	yes	36	0	1	1	0	0	0	0	0	1	0	0	0	0	0	yes, not defined	1	1	1	#NULL!	#NULL!	#NULL!	#NULL!	#NULL!	#NULL!	#NULL!	#NULL!	4970	0
Agrawal et al. 2011	2011	2	India	38	3	1	0	10	0	0	0	0	0	0		0	0	1	0	yes	38.3	1	1	0	0	1	0	0	0	1	0	0	1	0	0	yes, not defined	1	1	1	121	0	1	1.94	1	1	2.7	1	7600	0
Kumar Das et al. 2024	2023	3	India	26	2	1	0	3	0	0	0	0	0	0		0	1	0	0	yes	39	1	1	1	1	0	0	1	0	0	0	0	0	0	0	yes, not defined	1	0	0	105	0	1	1.1	0	0	1.2	0	4400	0
Mishra et al. 2019	2019	2	India	17	1	1	1	5	0	0	0	0	0	0		0	0	1	0	yes	39	1	1	1	1	1	0	1	1	0	0	0	1	0	0	yes, non-bilious, non-projectile, non bloody	1	1	1	74	0	0	2.61	1	1	0.94	0	10700	1
Kumar et al. 2016	2016	2	India	10	0	0	1	1	0	1	0	0	0	0	Autoimmune haemolytic anemia	0	1	1	0	yes	38.9	1	1	0	0	0	0	0	1	0	0	0	1	0	0	yes, not defined	1	1	1	#NULL!	#NULL!	#NULL!	#NULL!	#NULL!	#NULL!	2.38	1	11110	1
Alnuamini et al. 2025	2024	3	United Arab Emirates	44	3	1	1	5	0	0	0	0	0	0		1	0	0	0	yes	36.6	0	1	0	0	0	0	0	0	0	0	0	1	0	0	yes, bilious vomiting	1	0	0	#NULL!	#NULL!	#NULL!	#NULL!	#NULL!	#NULL!	5.8	1	3900	0
Saber et al. 2021	2021	3	Bangladesh	47	4	1	0	4	0	0	0	0	0	0		0	1	0	0	yes	40	1	1	1	1	0	0	1	0	0	1	0	1	0	0	yes, non-bilious, non-projectile, non bloody	1	1	1	120.6	0	1	1.8	1	1	#NULL!	#NULL!	4500	0
Rodriguez Gonzalez et al.	2025	3	Peru	17	1	1	1	4	0	0	0	0	0	0		0	1	1	1	yes	36	0	1	1	0	0	1	0	0	0	1	0	0	1	0	not reported	0	0	1	#NULL!	#NULL!	#NULL!	#NULL!	#NULL!	#NULL!	1.64	1	#NULL!	#NULL!
Anam et al. 2017	2015	2	Bangladesh	44	3	1	0	1	0	0	0	0	0	0		0	1	0	0	yes	38.3	1	1	1	1	0	0	0	0	0	1	0	1	0	0	yes, non-bilious, non-projectile, non bloody	1	1	1	#NULL!	#NULL!	#NULL!	#NULL!	#NULL!	#NULL!	#NULL!	#NULL!	2560	0
Flor et al. 2022	2021	3	Ecuador	26	2	1	0	5	1	1	0	0	0	0	alcohol abuse	0	0	1	1	yes	36.6	0	1	0	1	1	0	1	1	0	0	0	0	0	0	yes, not defined	1	0	0	112	0	1	0.9	0	0	1.09	0	7550	0
Arredondo-Nontol et al. 2022	2022	3	Peru	13	0	0	0	3	0	1	0	0	1	0	obesity	0	1	0	0	yes	39.5	1	1	1	1	1	0	0	0	0	0	0	1	0	1	yes, non-bilious, non-projectile, non bloody	1	1	0	#NULL!	#NULL!	#NULL!	#NULL!	#NULL!	#NULL!	#NULL!	#NULL!	#NULL!	#NULL!
Khanal et al. 2023	2022	3	Nepal	25	2	1	0	#NULL!	0	0	0	0	0	0		0	1	0	0	yes	39	1	1	0	1	0	0	0	0	0	0	0	0	0	0	yes, severe	1	0	0	#NULL!	#NULL!	#NULL!	#NULL!	#NULL!	#NULL!	5.3	1	10520	1
de Andrade et al. 2022	2002	1	Brazil	63	5	2	0	1	0	1	1	0	0	0	Diabetes	0	0	1	0	yes	36	0	1	1	1	0	0	0	1	1	0	0	0	0	1	not reported	0	0	0	#NULL!	#NULL!	#NULL!	#NULL!	#NULL!	#NULL!	#NULL!	#NULL!	3000	0
Iqbal et al. 2012	2012	2	India	40	3	1	1	4	0	1	0	0	0	0	Scrub Typhus	0	0	1	0	yes	39.4	1	1	1	0	0	0	0	0	0	0	0	1	1	0	not reported	0	0	1	#NULL!	#NULL!	#NULL!	1	0	0	6.02	1	8100	0
Lu et al. 2020	2019	2	China	33	2	1	1	5	0	0	0	0	0	0		1	1	1	0	yes	37.2	0	1	0	0	1	0	0	1	0	1	0	0	1	0	yes, not defined	1	1	0	#NULL!	#NULL!	#NULL!	#NULL!	#NULL!	#NULL!	3.1	1	4420	0
Kumar et al. 2017	2017	2	India	32	2	1	1	4	0	0	0	0	0	0		0	0	1	0	yes	36	0	1	0	0	0	0	0	0	0	0	0	0	0	0	yes, not defined	1	0	0	#NULL!	#NULL!	#NULL!	1.5	1	1	#NULL!	#NULL!	3000	0
Thadchanamoorthy and Dayasiri	2022	3	Sri Lanka	6	0	0	1	5	0	0	0	0	1	0		0	1	0	0	yes	41.8	1	0	1	1	0	0	0	1	1	0	0	1	1	1	yes, with hematemesis	1	1	1	98	0	0	0.8	0	0	3.74	1	5200	0
Acherjya et al. 2023	2022	3	Bangladesh	55	5	1	0	3	0	0	0	0	0	0		0	1	0	0	yes	38.9	1	1	0	0	0	0	1	1	0	0	0	0	0	0	yes, not defined	1	1	0	115.92	0	1	1.1	0	0	0.93	0	8800	1
Teja Derbesula et al. 2016	2016	2	India	36	3	1	0	20	0	0	0	0	0	0		0	1	0	0	yes	36.7	0	1	1	0	0	0	0	0	0	0	1	0	0	0	yes, non-bilious, non-projectile, non bloody	1	0	0	#NULL!	#NULL!	#NULL!	#NULL!	#NULL!	#NULL!	4.5	1	15500	1
Alvarez et al. 1985	1981	0	United States	51	4	1	0	1	0	0	0	0	0	0		0	0	0	0	yes	39	1	1	1	0	1	0	0	1	1	0	0	0	0	1	not reported	0	0	0	#NULL!	#NULL!	#NULL!	#NULL!	#NULL!	1	#NULL!	#NULL!	16700	1
Che Jusoh et al. 2016	2015	2	Brunei	22	1	1	0	3	0	0	0	0	0	0		1	1	0	0	yes	39	1	1	0	1	0	0	0	1	1	0	0	0	0	0	not reported	0	0	0	#NULL!	#NULL!	#NULL!	#NULL!	#NULL!	#NULL!	#NULL!	#NULL!	8000	0
Chen et al. 2004	2004	1	Taiwan	66	6	2	1	#NULL!	0	1	1	0	0	0	Diabetes, seizures	0	0	1	1	yes	#NULL!	0	0	0	0	0	0	0	0	0	0	0	0	0	0	yes, not defined	0	0	0	#NULL!	#NULL!	#NULL!	#NULL!	#NULL!	#NULL!	#NULL!	#NULL!	#NULL!	#NULL!
Dalugama et al. 2017	2016	2	Sri Lanka	26	2	1	0	3	0	0	0	0	0	0		0	1	1	1	yes	39	1	1	1	0	0	0	0	1	0	0	0	0	0	1	yes, not defined	1	0	1	296	1	1	1.19	1	0	#NULL!	#NULL!	4150	0
de Andrade et al. 2022	2002	1	Brazil	21	1	1	1	8	0	1	0	0	1	0	obesity	0	0	1	0	yes	39	1	1	0	1	1	0	0	1	0	0	0	0	0	0	yes, not defined	1	1	1	158	1	1	#NULL!	#NULL!	#NULL!	#NULL!	#NULL!	500	0
dos Passos Cunha et al. 2021	2019	2	Brazil	58	5	1	0	3	0	1	0	0	0	0	Tuberculosis, Cancer (Thymoma), Pleuropneumonectomy	1	0	0	0	yes	38	1	1	1	1	0	0	0	1	0	0	0	0	0	1	yes, not defined	1	1	0	#NULL!	#NULL!	#NULL!	#NULL!	#NULL!	#NULL!	1.58	1	5800	0
Duarte et al. 2024	2023	3	Argentina	28	2	1	0	14	0	0	0	0	0	0	previous removal of gallbladder	0	1	0	0	yes	#NULL!	0	1	1	1	0	0	0	0	0	0	0	0	0	1	yes, non-bilious, non-projectile, non bloody	1	0	0	#NULL!	#NULL!	#NULL!	#NULL!	#NULL!	#NULL!	2.3	1	4900	0
Jahan et al. 2020	2020	3	Bangladesh	42	3	1	0	3	0	0	0	0	0	0		0	0	1	0	yes	37.4	0	1	0	0	1	0	0	0	0	0	0	0	0	0	yes, not defined	1	1	1	104.4	0	0	#NULL!	#NULL!	#NULL!	#NULL!	#NULL!	3400	0
Karoli et al. 2012	2012	2	India	35	3	1	1	#NULL!	0	0	0	0	0	0		0	1	0	0	yes	#NULL!	0	0	0	0	0	0	0	0	0	0	0	0	0	0		0	0	0	#NULL!	#NULL!	#NULL!	#NULL!	#NULL!	#NULL!	#NULL!	#NULL!	#NULL!	#NULL!
Kodisinghe et al. 2011	2011	2	Sri Lanka	35	3	1	0	4	0	0	0	0	0	0		0	0	1	0	yes	#NULL!	0	1	1	0	0	0	0	0	0	0	1	0	0	1	not reported	0	0	0	200	1	1	#NULL!	#NULL!	#NULL!	#NULL!	#NULL!	#NULL!	#NULL!
Lee et al. 2021	2021	3	Malaysia	31	2	1	1	10	0	1	0	0	0	0	psoas muscle hematoma, cholestatic hepatitis	0	1	0	0	yes	39	1	1	1	0	0	0	0	0	1	0	0	1	0	1	yes, with hematemesis	1	1	1	#NULL!	#NULL!	#NULL!	#NULL!	#NULL!	#NULL!	#NULL!	#NULL!	17000	1
Prabhu et al. 2025	2025	3	India	34	2	1	0	60	0	0	0	0	0	0	Kidney transplant, chronic renal failure	0	0	0	0	yes	#NULL!	0	1	1	0	0	0	0	0	0	0	0	0	0	0	not reported	0	1	1	#NULL!	#NULL!	#NULL!	5	1	1	#NULL!	#NULL!	#NULL!	#NULL!
Rajesh et al. 2008	2008	1	India	16	1	1	1	21	0	1	0	0	0	0	occasional consumption of cassava	0	0	1	0	yes	39	1	0	0	0	0	0	0	0	0	0	0	0	0	0	not reported	0	0	0	#NULL!	#NULL!	#NULL!	#NULL!	#NULL!	#NULL!	#NULL!	#NULL!	#NULL!	#NULL!
Sharma et al. 2018	2018	2	India	32	2	1	0	4	0	0	0	0	0	0		0	1	0	0	yes	39	1	1	1	1	0	0	0	1	0	0	0	1	0	0	yes, non-bilious, non-projectile, non bloody	1	0	0	#NULL!	#NULL!	#NULL!	0.8	0	0	#NULL!	#NULL!	4500	0
Ullah et al. 2024	2024	3	Pakistan	25	2	1	0	14	0	0	0	0	0	0		0	1	0	0	yes	39	1	1	1	0	0	0	0	0	0	0	0	0	0	0	not reported	0	0	0	63	0	0	1.68	1	1	4.7	1	6250	0
Wijekoon et al. 2010	2009	1	Sri Lanka	47	4	1	0	7	1	1	0	0	0	0	Alcohol (occasionally), previous surgery, asthma	0	0	1	1	yes	37.8	0	1	0	0	0	0	0	0	0	0	0	1	0	0	not reported	0	1	1	99	0	0	1	0	0	0.4	0	6200	0
[truncated: 86 more columns]
